# Supplementary material for: Drug-Resistant Tuberculosis in Prisons of Latin America and the Caribbean: A Critical Reflection on Structural Challenges and Gaps
Source: Trop Med Infect Dis. 2026 Mar 24;11(4):88. doi: 10.3390/tropicalmed11040088 (PMC13120411; doi:10.3390/tropicalmed11040088)
Supplement: Supplementary file 1 [file tropicalmed-11-00088-s001.zip]

Archive with 1 entries (1 files):
- tropicalmed-4074929-supplementary.pdf
